# Supplementary material for: Neutralization and Improvement of Bauxite Residue by Saline-Alkali Tolerant Bacteria
Source: Int J Environ Res Public Health. 2022 Sep 14;19(18):11590. doi: 10.3390/ijerph191811590 (PMC9517105; doi:10.3390/ijerph191811590)
Supplement: Supplementary file 1 [file ijerph-19-11590-s001.zip]

Archive with 1 entries (1 files):
- ijerph-1884971-supplementary.pdf
